# Supplementary material for: PROTOCOL: Mindfulness‐based interventions for improving tic‐related symptoms in children and adults with chronic tic disorder and Tourette's disorder: A systematic review
Source: Campbell Syst Rev. 2024 Jul 21;20(3):e1427. doi: 10.1002/cl2.1427 (PMC11260994; doi:10.1002/cl2.1427)
Supplement: Supplementary file 5 — Supporting information. [file CL2-20-e1427-s001.ris]

TY  - JOUR
AU  - Allen Joshua George
AU  - Romate John
AU  - Rajkumar Eslavath
TI  - Mindfulness-based positive psychology interventions: a systematic review
TT  - Mindfulness-based positive psychology interventions
JF  - BMC Psychology
DA  - 2021///
VL  - 9
IS  - 1
SP  - 116
DO  - 10.1186/s40359-021-00618-2
ER  - 

TY  - BOOK
AU  - American Psychiatric Association
DA  - 2022///
ET  - DSM-5-TR
PB  - American Psychiatric Association Publishing
ER  - 

TY  - JOUR
AU  - Andrén Per
AU  - Jakubovski Ewgeni
AU  - Murphy Tara,L.
AU  - Woitecki Katrin
AU  - Tarnok Zsanett
AU  - Zimmerman-Brenner Sharon
AU  - Van De Griendt Jolande
AU  - Debes Nanette Mol
AU  - Viefhaus Paula
AU  - Robinson Sally
AU  - Roessner Veit
AU  - Ganos Christos
AU  - Szejko Natalia
AU  - Müller-Vahl Kirsten,R.
AU  - Cath Danielle
AU  - Hartmann Andreas
AU  - Verdellen Cara
TI  - European clinical guidelines for Tourette syndrome and other tic disorders—version 2.0. Part II: psychological interventions
TT  - European clinical guidelines for Tourette syndrome and other tic disorders—version 2.0. Part II
JF  - European Child & Adolescent Psychiatry
DA  - 2022///
VL  - 31
IS  - 3
SP  - 403
EP  - 423
DO  - 10.1007/s00787-021-01845-z
ER  - 

TY  - JOUR
AU  - Conelea Christine,A.
AU  - Woods Douglas,W.
TI  - The influence of contextual factors on tic expression in Tourette's syndrome: A review
TT  - The influence of contextual factors on tic expression in Tourette's syndrome
JF  - Journal of Psychosomatic Research
DA  - 2008///
VL  - 65
IS  - 5
SP  - 487
EP  - 496
DO  - 10.1016/j.jpsychores.2008.04.010
ER  - 

TY  - JOUR
AU  - Cox Joanna,H.
AU  - Nahar Ananda
AU  - Termine Cristiano
AU  - Agosti Massimo
AU  - Balottin Umberto
AU  - Seri Stefano
AU  - Cavanna Andrea,E.
TI  - Social stigma and self-perception in adolescents with tourette syndrome
JF  - Adolescent Health, Medicine and Therapeutics
DA  - 2019///
VL  - Volume 10
SP  - 75
EP  - 82
DO  - 10.2147/AHMT.S175765
ER  - 

TY  - JOUR
AU  - Dimidjian Sona
AU  - Arch Joanna,J.
AU  - Schneider Rebecca,L.
AU  - Desormeau Philip
AU  - Felder Jennifer,N.
AU  - Segal Zindel,V.
TI  - Considering Meta-Analysis, Meaning, and Metaphor: A Systematic Review and Critical Examination of “Third Wave” Cognitive and Behavioral Therapies
TT  - Considering Meta-Analysis, Meaning, and Metaphor
JF  - Behavior Therapy
DA  - 2016///
VL  - 47
IS  - 6
SP  - 886
EP  - 905
DO  - 10.1016/j.beth.2016.07.002
ER  - 

TY  - JOUR
AU  - Eapen Valsamma
AU  - Cavanna Andrea,E.
AU  - Robertson Mary,M.
TI  - Comorbidities, Social Impact, and Quality of Life in Tourette Syndrome
JF  - Frontiers in Psychiatry
DA  - 2016///
VL  - 7
DO  - 10.3389/fpsyt.2016.00097
ER  - 

TY  - JOUR
AU  - Gill Chandler,E.
AU  - Kompoliti Katie
TI  - Clinical Features of Tourette Syndrome
JF  - Journal of Child Neurology
DA  - 2020///
VL  - 35
IS  - 2
SP  - 166
EP  - 174
DO  - 10.1177/0883073819877335
ER  - 

TY  - JOUR
AU  - Haller Heidemarie
AU  - Breilmann Pascal
AU  - Schröter Marleen
AU  - Dobos Gustav
AU  - Cramer Holger
TI  - A systematic review and meta-analysis of acceptance- and mindfulness-based interventions for DSM-5 anxiety disorders
JF  - Scientific Reports
DA  - 2021///
VL  - 11
IS  - 1
SP  - 20385
DO  - 10.1038/s41598-021-99882-w
ER  - 

TY  - BOOK
AU  - Hayes,S.C.
AU  - Strosahl,K.
AU  - Wilson,K.G.
DA  - 1999///
PB  - New York: Guilford Press.
ER  - 

TY  - JOUR
AU  - Heard Heidi,L.
AU  - Linehan Marsha,M.
TI  - Dialectical behavior therapy: An integrative approach to the treatment of borderline personality disorder.
TT  - Dialectical behavior therapy
JF  - Journal of Psychotherapy Integration
DA  - 1994///
VL  - 4
IS  - 1
SP  - 55
EP  - 82
DO  - 10.1037/h0101147
ER  - 

TY  - JOUR
AU  - J-Nolin Gabrielle
AU  - Leclerc Julie,B.
TI  - LA QUALITÉ DE VIE D’ENFANTS AVEC LE SYNDROME DE GILLES DE LA TOURETTE1
JF  - Revue québécoise de psychologie
DA  - 2021///
VL  - 42
IS  - 1
SP  - 171
EP  - 194
DO  - 10.7202/1078922ar
ER  - 

TY  - JOUR
AU  - Kabat-Zinn,J.
TI  - An outpatient program in behavioral medicine for chronic pain patients based on the practice of mindfulness meditation: theoretical considerations and preliminary results
TT  - An outpatient program in behavioral medicine for chronic pain patients based on the practice of mindfulness meditation
JF  - General Hospital Psychiatry
DA  - 1982///
VL  - 4
IS  - 1
SP  - 33
EP  - 47
DO  - 10.1016/0163-8343(82)90026-3
ER  - 

TY  - JOUR
AU  - Kabat-Zinn,J.
TI  - Full Catastrophe Living. Using the Wisdom of Your Body and Mind to Face Stress, Pain and Illness.
JF  - New York: Bantam Doubleday Dell Publishing.
DA  - 1990///
ER  - 

TY  - JOUR
AU  - Kabat-Zinn Jon
TI  - Mindfulness-based interventions in context: Past, present, and future
TT  - Mindfulness-based interventions in context
JF  - Clinical Psychology: Science and Practice
DA  - 2003///
VL  - 10
IS  - 2
SP  - 144
EP  - 156
DO  - 10.1093/clipsy.bpg016
ER  - 

TY  - JOUR
AU  - Knight Tristan
AU  - Steeves Thomas
AU  - Day Lundy
AU  - Lowerison Mark
AU  - Jette Nathalie
AU  - Pringsheim Tamara
TI  - Prevalence of Tic Disorders: A Systematic Review and Meta-Analysis
TT  - Prevalence of Tic Disorders
JF  - Pediatric Neurology
DA  - 2012///
VL  - 47
IS  - 2
SP  - 77
EP  - 90
DO  - 10.1016/j.pediatrneurol.2012.05.002
ER  - 

TY  - JOUR
AU  - Kothgassner Oswald,D.
AU  - Goreis Andreas
AU  - Robinson Kealagh
AU  - Huscsava Mercedes,M.
AU  - Schmahl Christian
AU  - Plener Paul,L.
TI  - Efficacy of dialectical behavior therapy for adolescent self-harm and suicidal ideation: a systematic review and meta-analysis
TT  - Efficacy of dialectical behavior therapy for adolescent self-harm and suicidal ideation
JF  - Psychological Medicine
DA  - 2021///
VL  - 51
IS  - 7
SP  - 1057
EP  - 1067
DO  - 10.1017/S0033291721001355
ER  - 

TY  - JOUR
AU  - Lee Yi-Chen
AU  - Chen Chyi-Rong
AU  - Lin Keh-Chung
TI  - Effects of Mindfulness-Based Interventions in Children and Adolescents with ADHD: A Systematic Review and Meta-Analysis of Randomized Controlled Trials
TT  - Effects of Mindfulness-Based Interventions in Children and Adolescents with ADHD
JF  - International Journal of Environmental Research and Public Health
DA  - 2022///
VL  - 19
IS  - 22
SP  - 15198
DO  - 10.3390/ijerph192215198
ER  - 

TY  - JOUR
AU  - Morgan,D.
TI  - Mindfulness-based cognitive therapy for depression: a new approach to preventing relapse
TT  - Mindfulness-based cognitive therapy for depression
JF  - Psychotherapy Research: Journal of the Society for Psychotherapy Research
DA  - 2003///
VL  - 13
IS  - 1
SP  - 123
EP  - 125
DO  - 10.1080/713869628
ER  - 

TY  - JOUR
AU  - Pringsheim Tamara
AU  - Okun Michael,S.
AU  - Müller-Vahl Kirsten
AU  - Martino Davide
AU  - Jankovic Joseph
AU  - Cavanna Andrea,E.
AU  - Woods Douglas,W.
AU  - Robinson Michael
AU  - Jarvie Elizabeth
AU  - Roessner Veit
AU  - Oskoui Maryam
AU  - Holler-Managan Yolanda
AU  - Piacentini John
TI  - Practice guideline recommendations summary: Treatment of tics in people with Tourette syndrome and chronic tic disorders
TT  - Practice guideline recommendations summary
JF  - Neurology
DA  - 2019///
VL  - 92
IS  - 19
SP  - 896
EP  - 906
DO  - 10.1212/WNL.0000000000007466
ER  - 

TY  - JOUR
AU  - Scahill Lawrence
AU  - Woods Douglas,W.
AU  - Himle Michael,B.
AU  - Peterson Alan,L.
AU  - Wilhelm Sabine
AU  - Piacentini John,C.
AU  - McNaught Kevin
AU  - Walkup John,T.
AU  - Mink Jonathan,W.
TI  - Current controversies on the role of behavior therapy in Tourette syndrome
JF  - Movement Disorders
DA  - 2013///
VL  - 28
IS  - 9
SP  - 1179
EP  - 1183
DO  - 10.1002/mds.25488
ER  - 

TY  - JOUR
AU  - Solís García Gonzalo
AU  - Jové Blanco Ana
AU  - Chacón Pascual Almudena
AU  - Vázquez López María
AU  - Castro De Castro Pedro
AU  - Carballo Belloso Juan José
AU  - Pina Camacho Laura
AU  - Miranda Herrero María Concepción
TI  - Calidad de vida y comorbilidades psiquiátricas en pacientes pediátricos con síndrome de Gilles de la Tourette
JF  - Revista de Neurología
DA  - 2021///
VL  - 73
IS  - 10
SP  - 339
DO  - 10.33588/rn.7310.2021046
ER  - 

TY  - JOUR
AU  - Sun Yaoyao
AU  - Lamoreau Renee
AU  - O’Connell Samantha
AU  - Horlick Raquel
AU  - Bazzano Alessandra,N.
TI  - Yoga and Mindfulness Interventions for Preschool-Aged Children in Educational Settings: A Systematic Review
TT  - Yoga and Mindfulness Interventions for Preschool-Aged Children in Educational Settings
JF  - International Journal of Environmental Research and Public Health
DA  - 2021///
VL  - 18
IS  - 11
SP  - 6091
DO  - 10.3390/ijerph18116091
ER  - 

TY  - JOUR
AU  - Warner Niamh
AU  - Murphy Mike
TI  - Dialectical behaviour therapy skills training for individuals with substance use disorder: A systematic review
TT  - Dialectical behaviour therapy skills training for individuals with substance use disorder
JF  - Drug and Alcohol Review
DA  - 2022///
VL  - 41
IS  - 2
SP  - 501
EP  - 516
DO  - 10.1111/dar.13362
ER  - 

TY  - JOUR
AU  - Wilhelm Sabine
AU  - Peterson Alan,L.
AU  - Piacentini John
AU  - Woods Douglas,W.
AU  - Deckersbach Thilo
AU  - Sukhodolsky Denis,G.
AU  - Chang Susanna
AU  - Liu Haibei
AU  - Dziura James
AU  - Walkup John,T.
AU  - Scahill Lawrence
TI  - Randomized Trial of Behavior Therapy for Adults With Tourette Syndrome
JF  - Archives of General Psychiatry
DA  - 2012///
VL  - 69
IS  - 8
SP  - 795
DO  - 10.1001/archgenpsychiatry.2011.1528
ER  - 

TY  - JOUR
AU  - Yang Jaeun
AU  - Hirsch Lauren
AU  - Martino Davide
AU  - Jette Nathalie
AU  - Roberts Jodie
AU  - Pringsheim Tamara
TI  - The prevalence of diagnosed tourette syndrome in Canada: A national population-based study: Prevalence of Diagnosed TS
TT  - The prevalence of diagnosed tourette syndrome in Canada
JF  - Movement Disorders
DA  - 2016///
VL  - 31
IS  - 11
SP  - 1658
EP  - 1663
DO  - 10.1002/mds.26766
ER  - 
