# Supplementary material for: PROTOCOL: Mindfulness‐based interventions for improving tic‐related symptoms in children and adults with chronic tic disorder and Tourette's disorder: A systematic review
Source: Campbell Syst Rev. 2024 Jul 21;20(3):e1427. doi: 10.1002/cl2.1427 (PMC11260994; doi:10.1002/cl2.1427)
Supplement: Supplementary file 6 — Supporting information. [file CL2-20-e1427-s006.json]

{"$schema":"https:\/\/assets.cochrane.org\/schema\/v1\/studies.schema.json","review-level-concepts":{"characteristic-definitions":[{"name":"Notes"}],"covariate-definitions":[],"interventions":[{"name":"Acceptance and Commitment Therapy (ACT)","description":"Developed by Hayes and colleagues (1999), ACT employs mindfulness to cultivate psychological flexibility. ACT focuses on encouraging individuals to accept their unpleasant feelings and commit to acting in accordance with their personal values. This approach aims to help individuals engage in value-aligned behaviors, thereby improving their overall quality of life. "},{"name":"Mindfulness-Based Stress Reduction (MBSR)","description":"Developed by Kabat-Zinn (1982), MBSR is a program focused on reducing stress and enhancing well-being through mindfulness meditation, body awareness, and yoga. Spanning typically eight weeks, MBSR is designed to heighten individuals' awareness of their thoughts, feelings, and bodily sensations, thereby aiding them in managing stress and associated symptoms more effectively. "},{"name":"Mindfulness-Based Cognitive Therapy (MBCT)","description":"MBCT is an innovative intervention that merges traditional Cognitive Behavioral Therapy (CBT) techniques with mindfulness practices. Developed by Zindel Segal, Mark Williams, and John Teasdale (2003), MBCT particularly assists individuals in becoming more conscious of and altering their relationship with negative thought patterns."},{"name":"Dialectical Behavior Therapy (DBT)","description":"Created by Marsha Linehan (1994), DBT integrates mindfulness as a fundamental element to foster emotional regulation and enhance interpersonal skills. Originally developed for individuals with borderline personality disorder, DBT has since been adapted for a range of other conditions. Its core principle is to strike a balance between acceptance and change, equipping individuals with the skills needed to manage intense emotions and foster healthier relationships. "}],"outcomes":[{"name":"Clinical improvement","description":"encompasses reductions in tic frequency or intensity, improvements in quality of life, and reductions in the need for medication","type":"CONTINUOUS"},{"name":"Tic severity","description":"YGTSS, PTQ, etc.","type":"CONTINUOUS","unit":""},{"name":"Severity of Co-occurring Disorders","description":"Prevalence of comorbid conditions such as ADHD, OCD, anxiety, and depression in CTD and TD populations","type":"CONTINUOUS"},{"name":"Effectiveness of mindfulness interventions","description":"Does mindfulness increase, etc.","type":"DICHOTOMOUS"},{"name":"Changes in stress levels or other indirect effects of the intervention","description":"They play a significant role in the overall impact of the treatment for individuals with CTD and TD","type":"DICHOTOMOUS"},{"name":"Potential negative outcomes or side effects","description":"to provide a comprehensive safety profile.","type":"DICHOTOMOUS"},{"name":"Functioning","description":"Includes the assessment of daily living skills, social functioning, academic or occupational performance, and overall quality of life","type":"CONTINUOUS"}],"risk-of-bias-domains":[]},"studies":[]}
