# Supplementary material for: PROTOCOL: Mindfulness‐based interventions for improving tic‐related symptoms in children and adults with chronic tic disorder and Tourette's disorder: A systematic review
Source: Campbell Syst Rev. 2024 Jul 21;20(3):e1427. doi: 10.1002/cl2.1427 (PMC11260994; doi:10.1002/cl2.1427)
Supplement: Supplementary file 10 — Supporting information. [file CL2-20-e1427-s003.csv]

Study	Outcome	Data type	Effect measure	Arm	Reference arm	Sample size	Cases	Mean	SD	SE	Variance	CI level	CI start	CI end	Exp mean	Exp CI start	Exp CI end	t-test	z-test	P value	Covariance method	Covariance	Other arm 1	Other arm 2	Correlation arm 1	Correlation arm 2	Correlation	Other mean	Other SE	Other variance	Other CI level	Other CI start	Other CI end	Other exp mean	Other exp CI start	Other exp CI end	Other t-test	Other z-test	Other P value
